# Supplementary material for: Multicellular Cell Seeding on a Chip: New Design and Optimization towards Commercialization
Source: Biosensors (Basel). 2022 Aug 1;12(8):587. doi: 10.3390/bios12080587 (PMC9405756; doi:10.3390/bios12080587)
Supplement: Supplementary file 1 [file biosensors-12-00587-s001.zip]

Archive with 1 entries (1 files):
- biosensors-1806671-supplementary.pdf
